# Supplementary material for: Immune Persistence Following a Single Dose of Varicella Vaccine: 5-Year and 8-Year Follow-Up of a Phase 3, Randomized, Double-Blind, Placebo-Controlled Trial
Source: Vaccines (Basel). 2025 Sep 22;13(10):1024. doi: 10.3390/vaccines13101024 (PMC12567696; doi:10.3390/vaccines13101024)
Supplement: Supplementary file 1 [file vaccines-13-01024-s001.zip]

Archive with 1 entries (1 files):
- vaccines-3834651-supplementary.pdf
